# Supplementary material for: Reference values for diaphragm electrical activity (Edi) in newborn infants
Source: BMC Pediatr. 2022 Sep 23;22:559. doi: 10.1186/s12887-022-03619-1 (PMC9502911; doi:10.1186/s12887-022-03619-1)
Supplement: Supplementary file 2 — Additional file 2. [file 12887_2022_3619_MOESM2_ESM.xlsx]

## Sheet: Sheet1
Appendix 2: Raw data collected for neonates (n=24)
Participant ID	Gestational age at birth (weeks+days)	Gestational age at time of study (weeks+days)	Postnatal age (days)	Birth Weight (grams)	Weight at time of study (grams)	Edi min mean (µV)	Edi min SD (µV)	Coefficient of Variation	Edi peak mean (µV)	Edi peak SD (µV)	Coefficient of Variation	Asleep Edi min mean (µV)	Asleep Edi min SD (µV)	Coefficient of Variation	Asleep Edi peak mean (µV)	Asleep Edi peak SD (µV)	Coefficient of Variation	Awake Edi min mean (µV)	Awake Edi min SD (µV)	Coefficient of Variation	Awake Edi peak mean (µV)	Awake Edi peak SD (µV)	Coefficient of Variation	Pre-prandial Edi min mean (µV)	Pre-prandial Edi min SD (µV)	Coefficient of Variation	Pre-prandial Edi peak mean (µV)	Pre-prandial Edi peak SD (µV)	Coefficient of Variation	Post-prandial Edi min mean (µV)	Post-prandial Edi min SD (µV)	Coefficient of Variation	Post-prandial Edi peak mean (µV)	Post-prandial Edi peak SD (µV)	Coefficient of Variation	Not skin-to-skin Edi min mean (µV)	Not skin-to-skin Edi min SD (µV)	Coefficient of Variation	Not skin-to-skin Edi peak mean (µV)	Not skin-to-skin Edi peak SD (µV)	Coefficient of Variation	During skin-to-skin Edi min mean (µV)	During skin-to-skin Edi min SD (µV)	Coefficient of Variation	During skin-to-skin Edi peak mean (µV)	During skin-to-skin Edi peak SD (µV)	Coefficient of Variation
1	33+1	34+6	5	2030	1920	2.6374	1.45215	0.550601	7.1426	3.1673	0.443438	2.5167	1.27829	0.507923	6.6397	2.84998	0.429234	3.1078	1.93597	0.62294	9.1027	3.58757	0.394121	2.5401	1.40339	0.552496	7.1827	3.0238	0.420983	3.5148	1.56229	0.44449	9.077	3.69584	0.407165	2.6374	1.45215	0.550601	7.1426	3.1673	0.443438	-	-	-	-	-	-
2	34+5	35+5	7	1770	1754	2.4768	1.17314	0.473653	7.301	2.85843	0.391512	2.5027	1.17296	0.468679	7.3648	2.82685	0.383832	2.1742	1.16319	0.534998	6.5558	3.19258	0.486986	2.5988	1.15136	0.443035	7.5362	2.87981	0.38213	2.5031	0.99777	0.398614	7.7286	2.16374	0.279965	2.4768	1.17314	0.473653	7.301	2.85843	0.391512	-	-	-	-	-	-
3	34+5	35+3	5	2245	2138	2.453	2.22483	0.906983	9.7091	5.19209	0.534765	1.8808	1.56603	0.832639	8.1067	3.4725	0.428349	4.4344	2.94149	0.663335	15.2583	6.27056	0.41096	2.6403	2.10229	0.796233	9.7931	4.70264	0.4802	3.3103	2.67172	0.807092	12.7184	5.78545	0.454888	2.453	2.22483	0.906983	9.7091	5.19209	0.534765	-	-	-	-		-
4	33+1	35+2	15	1270	1280	2.1934	1.22722	0.559506	8.1596	3.37685	0.41385	2.0522	1.01727	0.495697	7.4947	2.64367	0.352739	3.0529	1.89924	0.622111	12.1885	4.43684	0.364018	2.5284	1.25638	0.496905	9.6402	3.47112	0.360068	1.8887	0.698142	0.369642	7.1119	1.70949	0.24037	2.1934	1.22722	0.559506	8.1596	3.37685	0.41385	-	-	-	-	-	-
5	39+4	41+0	3	3490	3775	2.2121	1.61863	0.731715	8.6435	3.3353	0.385873	1.9077	1.18572	0.621545	7.9018	2.18399	0.276392	3.614	2.4347	0.673687	12.1402	5.17155	0.425985	2.2756	1.60137	0.703715	7.7179	3.34441	0.433332	2.0459	1.54702	0.756155	8.6836	2.70723	0.311763	2.2121	1.61863	0.731715	8.3465	3.3353	0.399604	-	-	-	-	-	-
6	38+3	39+6	10	2454	2580	4.5845	3.9883	0.869953	21.1126	11.9043	0.563848	3.294	2.18255	0.662582	17.7087	6.83664	0.386061	7.2708	4.14694	0.570355	28.1982	12.3126	0.436644	2.769	3.46666	1.25195	16.4634	9.9671	0.605409	5.9874	3.38667	0.565633	23.9352	4.9558	0.20705	4.5845	3.43915	0.750168	21.1126	10.1147	0.479084	-	-	-	-	-	-
7	29+5	31+2	11	1618	1592	2.9183	1.76608	0.605173	9.136	3.8162	0.41771	2.7438	1.52989	0.557581	8.4359	2.78358	0.329968	3.6784	2.43174	0.661086	12.1856	5.77952	0.474291	2.5175	1.65299	0.656598	8.0322	3.13679	0.390527	3.4398	2.24401	0.652366	10.6688	5.1733	0.4849	3.1372	1.82711	0.582401	9.9368	3.94697	0.397208	2.2726	1.39614	0.614337	6.7731	2.04386	0.301761
8	34+0	34+5	5	2520	2600	2.4736	1.9393	0.784001	8.3997	4.39894	0.523703	2.0642	1.24031	0.600868	7.196	2.87532	0.399572	3.7949	2.96029	0.780071	12.2851	5.98235	0.48696	2.6128	1.81601	0.695044	8.1995	4.11553	0.501925	3.5126	2.05893	0.586157	11.629	4.5013	0.387075	2.3309	1.87194	0.803099	7.8117	4.37919	0.560593	3.0049	2.10744	0.701334	10.59	3.76647	0.355663
9	35+1	36+5	11	2920	2950	3.0158	2.1216	0.703493	9.4173	5.51661	0.585795	2.4164	1.14141	0.472359	7.651	2.90734	0.379994	4.6389	3.10695	0.669761	14.1997	7.69437	0.541868	3.156	2.13603	0.676816	9.8738	5.65934	0.573168	3.1117	1.81928	0.584657	9.8301	3.66515	0.37285	3.112	2.26755	0.728648	9.6897	5.74952	0.593364	2.8663	0.962916	0.335944	7.5763	3.86228	0.509784
10	34+5	39+3	33	1411	1960	2.492	1.74984	0.702184	7.6056	4.4224	0.581466	2.3623	1.62706	0.68876	7.1263	3.99515	0.56062	3.1246	2.16954	0.694343	9.9437	5.5845	0.561612	2.3594	1.58715	0.67269	7.1445	4.09067	0.572562	2.9234	2.2816	0.780461	8.4541	5.65333	0.668709	2.492	1.74984	0.702184	7.6056	4.4224	0.581466	-	-	-	-	-	-
11	38+1	39+3	9	2140	2475	2.5598	1.95896	0.765277	11.9702	5.71597	0.477517	2.367	1.86177	0.786554	10.7354	4.37576	0.407601	3.2276	2.15116	0.666489	16.2461	7.533	0.463681	3.0667	1.98396	0.646938	13.9366	5.73396	0.411432	2.278	0.947665	0.416008	10.3494	2.4022	0.23211	2.5598	1.95896	0.765277	11.9702	5.71597	0.477517	-	-	-	-	-	-
12	33+0	33+2	2	2110	1865	2.3698	1.71273	0.722732	10.0474	5.34439	0.531918	2.1582	1.5519	0.719072	9.437	4.77685	0.506183	3.9314	2.05313	0.522239	14.5533	7.0721	0.485945	1.9007	1.73021	0.910299	9.6212	6.36982	0.662061	2.6539	2.11171	0.795699	10.629	5.61284	0.528068	2.3698	1.80269	0.760694	10.0474	6.38699	0.635686	-	-	-	-	-	-
13	35+4	36+4	7	1500	1530	2.7836	1.3838	0.497127	9.2957	3.07123	0.330392	2.7786	1.3711	0.493451	9.1702	2.90633	0.316932	2.9275	1.82306	0.622738	12.95	5.25958	0.406146	2.3221	1.39594	0.601155	7.8146	3.0583	0.391357	3.2238	1.2194	0.378249	9.527	3.28647	0.344964	2.7836	1.3838	0.497127	9.2957	3.07123	0.330392	-	-	-	-	-	-
14	31+2	36+1	34	1750	2168	3.0624	2.23533	0.729926	15.3192	7.01163	0.457702	2.4763	2.16415	0.873944	15.0544	6.80395	0.451958	3.9058	2.65479	0.679704	17.5088	8.37256	0.478192	3.2161	2.28169	0.709458	15.679	6.95581	0.443638	3.5579	1.65917	0.466333	16.4707	7.15871	0.434633	3.0624	2.23533	0.729926	15.3192	7.01163	0.457702	-	-	-	-	-	-
15	37+1	38+2	8	1360	1479	3.3935	1.60531	0.473055	8.0914	3.02528	0.373889	3.5558	1.65222	0.464654	8.097	2.94024	0.363128	3.2729	0.986015	0.301267	10.9943	3.71871	0.33824	3.4511	1.66118	0.481348	8.0289	3.20256	0.39888	2.315	1.36017	0.587546	4.93714	2.76342	0.559721	3.3935	1.66515	0.490687	8.0914	2.83582	0.350473	1.00143	0.698842	0.697845	1.85714	1.19614	0.644075
16	32+1	35+4	24	1840	2516	5.1773	2.82373	0.545406	12.7119	5.31677	0.418251	4.9077	2.71604	0.553425	12.0068	4.96011	0.413108	6.089	3.01127	0.494542	15.0965	5.81758	0.38536	5.5488	3.02692	0.54551	13.0559	5.62335	0.430713	4.4276	1.94902	0.440198	11.7425	4.11318	0.350282	5.1773	2.82373	0.545406	12.7119	5.31677	0.418251	-	-	-	-	-	-
17	35+0	36+1	8	2310	2260	3.845	2.2877	0.59498	9.6345	4.28683	0.444946	3.6055	1.90199	0.527525	9.2648	3.80985	0.411218	5.7427	3.80475	0.662536	12.5638	6.38194	0.507963	5.1638	2.45552	0.475526	12.0783	4.45388	0.368751	4.4575	1.41709	0.317912	10.9052	3.4605	0.317326	3.845	2.2877	0.59498	9.6345	4.28683	0.444946	-	-	-	-	-	-
18	32+1	35+6	26	1630	2080	5.1331	4.05425	0.789825	10.0953	7.18465	0.711683	4.1811	3.24739	0.776684	8.2926	5.56974	0.671652	7.9128	5.27912	0.667162	15.3592	9.00731	0.586444	4.2186	2.58054	0.611706	9.0503	4.84889	0.535771	6.4485	6.04136	0.936863	11.5798	10.2993	0.889421	5.1331	3.74493	0.729565	10.0953	6.769	0.67051	-	-	-	-	-	-
19	32+0	34+2	16	1500	1576	3.1377	1.32351	0.42181	8.7246	3.63261	0.416365	2.9559	1.18235	0.399996	8.0918	3.29413	0.407094	3.7842	1.58626	0.419181	10.976	3.91066	0.356292	3.3234	1.34273	0.404023	9.5418	3.57864	0.375049	2.7836	1.22701	0.440798	7.6311	3.92359	0.514158	3.4499	1.35357	0.392349	9.5633	3.75662	0.392816	2.3775	0.867606	0.364923	6.6828	2.27409	0.340289
20	32+0	34+2	16	1710	1656	2.6271	1.29388	0.492512	7.0496	2.11313	0.299752	2.3096	0.818871	0.354551	6.6453	1.63599	0.246188	4.435	1.90233	0.428935	9.3522	2.93398	0.313721	2.2445	0.929475	0.414112	6.5867	1.80851	0.274569	3.0519	1.75283	0.574342	7.1791	2.6833	0.373766	2.627	1.29388	0.49253	7.0496	2.11313	0.299752	-	-	-	-	-	-
21	40+6	41+1	2	2780	3080	2.3958	1.45482	0.607237	11.7908	6.15451	0.521975	1.8256	1.45408	0.796495	8.4124	7.30081	0.867863	2.8032	1.46247	0.521713	14.204	4.05384	0.285401	2.3958	1.45482	0.607237	11.7908	6.15451	0.521975	-	-	-	-	-	-	2.3958	1.45482	0.607237	11.7908	6.15451	0.521975	-	-	-	-	-	-
22	37+0	39+0	14	2710	2560	1.8972	0.906749	0.477941	6.6554	2.88492	0.43347	1.8603	0.876455	0.471136	6.5582	2.84566	0.433909	2.4957	1.18953	0.476632	8.2314	3.16757	0.384815	1.6726	0.930002	0.556022	5.4028	2.99198	0.553783	2.0075	0.758028	0.377598	7.5911	2.04924	0.269953	1.8972	0.906749	0.477941	6.6554	2.88492	0.43347	-	-	-	-	-	-
23	37+0	39+0	14	2720	2610	4.4631	3.02239	0.677195	17.3598	7.32515	0.421961	3.8879	2.4588	0.632423	14.5431	4.7886	0.32927	5.2684	3.52724	0.669508	21.3033	8.39131	0.393897	5.6876	3.0942	0.544026	20.943	7.38881	0.352806	3.4657	2.56276	0.739464	15.6152	6.74567	0.431994	4.4631	3.02239	0.677195	17.3598	7.32515	0.421961	-	-	-	-	-	-
24	38+0	39+3	10	2770	2714	2.2302	1.22792	0.550585	7.6272	3.4609	0.453758	1.9896	1.05758	0.531553	6.6793	2.97145	0.444874	3.0862	1.40884	0.456496	10.9996	2.95227	0.268398	1.439	1.17587	0.817141	5.4786	3.3781	0.616599	2.9768	1.27884	0.429603	10.5232	2.60314	0.247372	2.183	1.28465	0.588479	6.9494	3.31464	0.476968	2.36339	1.0495	0.444067	9.54032	3.15642	0.330851
